# Supplementary material for: Exploratory review on the evidence of Andean crops with hypoglycemic effect and their bioactive components
Source: Rev Peru Med Exp Salud Publica. 2023 Dec 18;40(4):474–84. doi: 10.17843/rpmesp.2023.404.12672 (PMC11138825; doi:10.17843/rpmesp.2023.404.12672)
Supplement: Supplementary material. — Available in the electronic version of the RPMESP. [file rpmesp-40-04-12672-s001.xlsx]

## Sheet: Tabla S3
Tabla suplementaria 3. Formulario de extracción de datos de los estudios in vitro incluidos.
N. °	Primer autor	Año de publcación	País	Tipo de documento	Diseño del estudio	Cultivo	Preparación	Efecto hipoglucemiante
								Indicador estimado por inhibición enzimática	Concentración experimental	Respuesta inhibitoria efectiva	Componente bioactivo
1	Widowati	2021	Indonesia	Artículo original	Estudio de inhibición enzimática in vitro	Smallanthus sonchifolius (hojas)	Extracto etanólico 70 %	α-amilasa α-glucosidasa glucosa-6-fosfatasa	α-amilasa y α-glucosidasa: (6,25; 12,50; 25; 50; 100; 200 μg/ml) glucosa-6-fosfatasa: (5,51; 11,03; 22,06; 44,12; 88,24; 176,47 μg/ml)	α-amilasa: (IC50 37,86 μg/ml) α-glucosidasa: (IC50 90,41 μg/ml) glucosa-6-fosfatasa: (IC50 98,07 μg/ml)	Flavonoides
2	Fuentealba	2016	Chile	Artículo en revista	Estudio de inhibición enzimática in vitro	Pouteria lucuma (biotipo Leiva 1, Montero, Rosalia)	Trituración y congelación por LN2	α-amilasa α-glucosidasa	α-amilasa: (0,5; 1; 2 mg) α-glucosidasa: (10; 20; 40 μg (FH)/0,5; 1; 2 mg (FL))	α-amilasa: (Biotipo Rosalia 86,7 ± 1,8 % a 2 mg) α-glucosidasa: (Biotipo Rosalia 95,9 ± 2,8 % a 40 μg (FH)/2 mg (FL))	No especificado
3	Pinto	2009	Brasil	Artículo en revista	Estudio de inhibición enzimática in vitro	Pouteria lucuma (harina) Physalis peruviana	Extracto acuoso Extracto etanólico 12 %	α-amilasa α-glucosidasa	α-amilasa: (50 mg/ml) α-glucosidasa: (10; 25; 50 mg/ml)	α-amilasa: (Pouteria lucuma 63 % - Extracto etanólico 12 %) α-glucosidasa: (Pouteria lucuma 80 % a 50 mg/ml - Extracto acuoso)	Fenoles desconocidos
4	Russo	2015	Italia	Artículo en revista	Estudio de inhibición enzimática in vitro	Smallanthus sonchifolius (hojas)	Extracto de metanol	α-amilasa α-glucosidasa	α-amilasa y α-glucosidasa: (0-8 mg/ml)	α-amilasa: (IC50 ECU44 0,26 ± 0,02 mg/ml) α-glucosidasa: (IC50 ECU44 1,30 ± 0,04 mg/ml)	4,5-di-O-CQA y 3,5-di-O-CQA
5	Ranilla	2009	Brasil	Artículo en revista	Estudio de inhibición enzimática in vitro	Chenopodium pallidicaule Chenopodium quinoa Amaranthus caudatus Zea mays L. Lupinus mutabilis	Proceso térmico	α-glucosidasa	α-glucosidasa: (1; 2,5; 5 mg)	α-glucosidasa: (Zea mays L.51 % a 5 mg)	Fenoles
6	Kalita	2018	EE. UU.	Artículo de investigación	Estudio de inhibición enzimática in vitro	Solanum tuberosum	Extracto metanólico 80 %	α-amilasa α-glucosidasa aldosa reductasa	α-amilasa, α-glucosidasa y aldosa reductasa: (10-200 μg/ml)	α-amilasa: (IC50 CO97216-1P/P 25,52 ± 0,79 μg/ml) α-glucosidasa: (IC50 CO97216-1P/P 42,42 ± 0,94 μg/ml) aldosa reductasa: (IC50 CO97216-1P/P 32,48 ± 0,78 μg/ml)	Fenoles y antocianinas
7	Coronado	2021	Perú	Artículo original	Estudio de inhibición enzimática in vitro	Chenopodium quinoa y Chenopodium pallidicaule (semillas)	Extracto etanólico 80 %	α-amilasa α-glucosidasa	α-amilasa y α-glucosidasa: (50-500 μg/ml)	α-amilasa: (IC50 QSI 8,30 ± 0,27 mg/ml) α-glucosidasa: (IC50 CCC 8,89 ± 0,38 mg/ml)	Ácido gálico y clorogénico
8	Chirinos	2020	Perú	Artículo de investigación	Estudio de inhibición enzimática in vitro	Lupinus mutabilis	Extracto acuoso	α-amilasa α-glucosidasa DPP-IV	α-amilasa y α-glucosidasa: (15 mg proteína/ml) DPP-IV: (1-6 mg proteína/ml)	α-amilasa: (Neutrasa 19,29 ± 0,23 %) α-glucosidasa: (Neutrasa-flavourzima 15,10 ± 1,87 %) DPP-IV: (IC50 Alcalasa-flavourzima 2,13 ± 0,02 mg proteína/ml)	Hidrolizados proteicos
9	Ranilla	2010	Chile	Artículo en revista	Estudio de inhibición enzimática in vitro	Lepidium meyenii (crudo y pretostado)	Extracto acuoso	α-amilasa α-glucosidasa	α-amilasa: (5; 12,5; 25 mg) α-glucosidasa: (0,5; 1,25; 2,5 mg)	α-amilasa: (Lepidium meyenii (crudo) 11 % a 25 mg) α-glucosidasa: (Lepidium meyenii (crudo) 34,7 % a 2,5 mg)	Ácido gálico
10	Tan	2020	China	Artículo en revista	Estudio de inhibición enzimática in vitro	Chenopodium quinoa (semillas)	Concentración de etanol 60-90 %	α-amilasa α-glucosidasa	No especificado	α-amilasa: (IC50 QPE90 61,36 ± 0,58 mg/ml) α-glucosidasa: (IC50 QPE90 48,67 ± 0,65 mg/ml)	Polisacáridos
11	Zhang	2019	EE. UU.	Artículo en revista	Estudio de inhibición enzimática in vitro	Zea mays L.	Extracto acuoso	α-amilasa DPP-IV	α-amilasa y DPP-IV: (0,05-1,0 mg/ml)	α-amilasa: (IC50 109,5 μg/ml) DPP-IV: (IC50 65,5 μg/ml)	Quercetina, luteolina y rutina

## Sheet: Tabla S4
Tabla suplementaria 4. Formulario de extracción de datos de los estudios preclínico incluidos. .
N. °	Primer autor	Año de publicación	País	Tipo de documento	Diseño del estudio	Población	Muestra	Edad	Peso	Sexo	Inducción diabética	Criterio de inclusión	Grupo control	Grupo experimental	Cultivo	Cantidad	Preparación	Dosis (mg/kg/pc)	Vía de administración	Duración	Efecto hipoglucemiante
																					Dosis efectiva (mg/kg/pc)	Indicador estimado	Grupos comparados	Tamaño del efecto	Componente bioactivo	P-valor
1	Zambrana	2018	Bolivia	Artículo en revista	Estudio preclínico experimental controlado	Ratas Wistar y Goto-Kakisaki	24 (4 grupos de 6)	No especificado	150-300 g	Machos	Por derivación de ratas Wistar intolerantes a la glucosa	No especificado	G1: ratas Wistar tratadas con agua destilada G2: ratas Goto-Kakisaki tratadas con agua destilada	G3: ratas Wistar tratadas con EHAC (1000 mg/kg/pc) G4: ratas Goto-Kakisaki tratadas con EHAC (1000 mg/kg/pc)	Amaranthus caudatus (semillas)	200 g de semillas en polvo	Extracto hidroetanólico 70 %	1000	Oral	21 días	1000	Glucosa en ayunas	Control (diabéticos): 9,5 mmol/L Tratamiento (diabéticos): 8 mmol/L	-1,5 mmol/L (15,8 %)	Polifenoles	< 0,01
2	Girija	2011	India	Artículo en revista	Estudio preclínico experimental controlado con fármaco antidiabético	Ratas Wistar	54 (9 grupos de 6)	2-3 meses	180-200 g	Machos y hembras	70 mg/kg/pc de STZ	275-300 mg/100ml de glucemia	G1: ratas sanas tratadas con solución salina (10 ml/kg/pc) G2: ratas diabéticas tratadas con STZ (70 mg/kg/pc) G3: ratas diabéticas tratadas con glibenclamida (10 mg/kg/pc)	G4: ratas diabéticas tratadas con EMAS (200 mg/kg/pc) G5: ratas diabéticas tratadas con EMAS (400 mg/kg/pc) G6: ratas diabéticas tratadas con EMAV (200 mg/kg/pc) G7: ratas diabéticas tratadas con EMAV (400 mg/kg/pc) G8: ratas diabéticas tratadas con EMAC (200 mg/kg/pc) G9: ratas diabéticas tratadas con EMAC (400 mg/kg/pc)	Amaranthus spinosus, viridis y caudatus (hojas)	60 g de polvo grueso de cada especie	Extracto metanólico	200, 400	Oral	21 días	400	Glucosa en sangre	Tratamiento (Pre) (diabéticos): 350 mg/dl Tratamiento (Post) (diabéticos): 156,6 mg/dl	-193,4 mg/dl (55,2 %)	Flavonoides	< 0,01
3	Strugala	2019	Polonia	Artículo en revista	Estudio preclínico experimental controlado	Ratas Wistar	32 (4 grupos de 8)	8 semanas	135 ± 8 g	Machos	55 mg/kg/pc de STZ	> 216 mg/dl de glucemia	G1: ratas sanas no tratadas G2: ratas diabéticas no tratadas	G3: ratas sanas tratadas con EHSTBC (165 mg/kg/pc) G4: ratas diabéticas tratadas con EHSTBC (165 mg/kg/pc)	Solanum tuberosum (variedad Blue congo)	100 g	Extracto hidroetanólico 70 %	165	Oral	14 días	165	Hemoglobina glicosilada	Control (diabéticos): 8,6 % Tratamiento (diabéticos): 7,9 %	-0,7 % (8,1 %)	Antocianinas	< 0,01
4	Asokan	2019	Vietnam	Artículo en revista	Estudio preclínico experimental controlado con fármaco antidiabético y aleatorizado	Ratones ICR	56 (7 grupos de 8)	6 semanas	No especificado	Machos	60 mg/kg/pc de STZ	No especificado	G1: ratones sanos no tratados G2: ratones diabéticos no tratados G3: ratones diabéticos tratados con acarbosa (20 mg/kg/día)	G4: ratones sanos tratados con DIKTNKPVIF (50 mg/kg/día) G5: ratones diabéticos tratados con DIKTNKPVIF (25 mg/kg/día) G6: ratones diabéticos tratados con DIKTNKPVIF (50 mg/kg/día) G7: ratones diabéticos tratados con HPPA (50 mg/kg/día)	Solanum tuberosum	No especificado	Hidrolizado de proteína	DIKTNKPVIF: (25, 50) HPPA: (50)	Oral	4 semanas	DIKTNKPVIF: (50)	Glucosa en sangre	Control (diabéticos): 436 mg/dl Tratamiento (diabéticos): 74 mg/dl	-362 mg/dl (83 %)	HPPA y DIKTNKPVIF	< 0,001
5	Herowati	2018	Indonesia	Documento de conferencia	Estudio preclínico experimental controlado con fármaco antidiabético	Ratas Wistar	40 (8 grupos de 5)	No especificado	180-220 g	Machos	45 mg/kg/pc de STZ + 110 mg/kg/pc de nicotinamida	> 250 mg/dl de glucemia	G1: ratas sanas tratadas con CMC Na 0,5 % (5 ml/kg/pc) G2: ratas diabéticas tratadas con CMC Na 0,5 % (5 ml/kg/pc) y CT G3: ratas diabéticas tratadas con glibenclamida (0,45 mg/kg/pc) G4: ratas diabéticas tratadas con CTN G5: ratas diabéticas tratadas con glibenclamida (0,45 mg/kg/pc) y CTN	G6: ratas diabéticas tratadas con EEHSS (150 mg/kg/pc - vía oral) G7: ratas diabéticas tratadas con EEHSS (tópico) G8: ratas diabéticas tratadas con EEHSS (150 mg/kg/pc - vía oral y tópico)	Smallanthus sonchifolius (hojas)	No especificado	Extracto etanólico	150	Oral y tópica	14 días	150	Glucosa en sangre	Control (diabéticos): 215,64 ± 7,19 mg/dl Tratamiento (diabéticos): 182,36 ± 1,98 mg/dl	-33,28 mg/dl (15,4 %)	Flavonoides y polifenoles	< 0,05
6	Singh	2005	India	Artículo en revista	Estudio preclínico experimental controlado	Ratas Wistar	48 (6 grupos de 8)	No especificado	120-140 g	Machos	52 mg/kg/pc de STZ	> 200 mg/dl de glucemia	G1: ratas sanas no tratadas G2: ratas diabéticas no tratadas	G3: ratas sanas tratadas con PCST (5 %) G4: ratas sanas tratadas con PCST (10 %) G5: ratas diabéticas tratadas con PCST (5 %) G6: ratas diabéticas tratadas con PCST (10 %)	Solanum tuberosum (cáscara)	No especificado	Triturado y tamizado	5, 10 % (p/p)	Oral	4 semanas	10 % (p/p)	Glucosa en plasma	Control (diabéticos): 320 mg/dl Tratamiento (diabéticos): 213 mg/dl	-107 mg/dl (33,4 %)	Fibra dietética y polifenoles	< 0,05
7	Dionisio	2015	Brasil	Artículo en revista	Estudio preclínico experimental controlado	Ratas Wistar	30 (5 grupos de 6)	No especificado	90 ± 5 g	Machos	120 mg/kg/pc de aloxano	> 200 mg/dl de glucemia	G1: ratas sanas tratadas con solución salina (0,9 % NaCl) G2: ratas diabéticas tratadas con solución salina (0,9 % NaCl)	G3: ratas diabéticas tratadas con BFSSAO (100 mg/kg/pc) G4: ratas diabéticas tratadas con BFSSAO (200 mg/kg/pc) G5: ratas diabéticas tratadas con BFSSAO (400 mg/kg/pc)	Smallanthus sonchifolius y Anacardium occidentale L.	No especificado	Mezcla, procesamiento térmico y liofilización	100, 200, 400	Sonda	30 días	100	Glucosa en plasma	Control (diabéticos): 414 mg/dl Tratamiento (diabéticos): 220 mg/dl	-194 mg/dl (46,9 %)	Fenoles y FOS	< 0,05
8	Valderrama	2022	Colombia	Artículo en revista	Estudio preclínico experimental controlado con fármaco antidiabético y aleatorizado	Ratones CD-1	30 (5 grupos de 6)	16 semanas	20-25 g	Hembras	40 mg/kg/pc de STZ	> 150 mg/dl de glucemia	G1: ratones sanos tratados con solución salina G2: ratones diabéticos tratados con CMC 0,5 % - Tween 80 0,5 % G3: ratones diabéticos tratados con metformina (250 mg/kg/pc)	G4: ratones diabéticos tratados con FBPP (50 mg/kg/pc) G5: ratones diabéticos tratados con FBPP (100 mg/kg/pc)	Physalis peruviana (cálices)	No especificado	Extracto hidroetanólico 70 % (Fracción de butanol)	50, 100	Orogástrica	21 días	100	Glucosa en sangre	Control (diabéticos): 429 mg/dl Tratamiento (diabéticos): 290 mg/dl	-139 mg/dl (32,4 %)	Flavonoide rutina	< 0,0001
9	Gopika	2021	India	Artículo en revista	Estudio preclínico experimental controlado con fármaco antidiabético	Ratas Wistar	36 (6 grupos de 6)	6 semanas	150-200 g	Machos	60 mg/kg/pc de STZ + 120 mg/kg/pc de nicotinamida	> 250 mg/dl de glucemia	G1: ratas sanas tratadas con solución salina G2: ratas diabéticas no tratadas G3: ratas diabéticas tratadas con glibenclamida (20 mg/kg/pc)	G4: ratas diabéticas tratadas con PSCQ (150 mg/kg/pc) G5: ratas diabéticas tratadas con PSCQ (250 mg/kg/pc) G6: ratas diabéticas tratadas con PSCQ (350 mg/kg/pc)	Chenopodium quinoa (semillas)	No especificado	Pulverización	150, 250, 350	Oral	28 días	250	Glucosa en sangre	Tratamiento (Pre) (diabéticos): 380 ± 86,87 mg/dl Tratamiento (Post) (diabéticos): 126,66 ± 28,12 mg/dl	-253.34 mg/dl (66,6 %)	No especificado	-
10	Genta	2010	Argentina	Artículo en revista	Estudio preclínico experimental controlado y aleatorizado	Ratas Wistar	50 (5 grupos de 10)	3 meses	200-250 g	Machos	45 mg/kg/pc de STZ	> 350 mg/dl de glucemia	G1: ratas diabéticas tratadas con agua destilada (1 ml)	G2: ratas diabéticas tratadas con EMSS (50 mg/kg/pc) G3: ratas diabéticas tratadas con ECSS (20 mg/kg/pc) G4: ratas diabéticas tratadas con EBSS (10 mg/kg/pc) G5: ratas diabéticas tratadas con EAESS (20 mg/kg/pc)	Smallanthus sonchifolius (hojas)	300 g	Extracto metanólico Fracciones metanólicas (Acetato de etilo, butanol, cloroformo)	Extracto metanólico: (25, 50, 75) Fracciones: (5, 10, 20)	Intragástrica	60 días	Fracción: (10)	Glucosa en sangre	Tratamiento (Pre) (diabéticos): 366 mg/dl Tratamiento (Post) (diabéticos): 148 mg/dl	-218 mg/dl (59,5 %)	Compuestos fenólicos	-
11	Vargas	2020	Perú	Artículo en revista	Estudio preclínico experimental controlado con fármaco antidiabético y aleatorizado	Rattus norvegicus variedad albina	24 (4 grupos de 6)	12-14 semanas	180 ± 20 g	Machos	130 mg/kg/pc de aloxano	> 250 mg/dl de glucemia	G1: ratas diabéticas con agua ad libitum G2: ratas diabéticas tratadas con metformina (14 mg/kg/pc)	G3: ratas diabéticas tratadas con EAMO (200 mg/kg/pc) G4: ratas diabéticas tratadas con EASS (140 mg/kg/pc)	Smallanthus sonchifolius y Moringa oleifera (hojas)	10 g de cada uno	Extracto acuoso	EAMO: (200) EASS: (140)	Orogástrica	15 días	EASS: (140)	Glucemia	Tratamiento (Pre) (diabéticos): 398 mg/dl Tratamiento (Post) (diabéticos): 116,5 mg/dl	-281,5 mg/dl (70,7 %)	Polifenoles	0.002
12	Park	2009	Corea del sur	Artículo en revista	Estudio preclínico experimental controlado	Ratas Sprague-Dawley	32 (4 grupos de 8)	6 semanas	No especificado	Machos	60 mg/kg/pc de STZ	250-400 mg/dl de glucosa plasmática	G1: ratas sanas tratadas con agua destilada G2: ratas diabéticas tratadas con agua destilada	G3: ratas diabéticas tratadas con EESS (200 mg/kg/pc) G4: ratas diabéticas tratadas con ACSS (10 mg/kg/pc)	Smallanthus sonchifolius	No especificado	Extracto etanólico 50 % liofilizado	EESS: (200) ACSS: (10)	Oral	6 semanas	EESS: (200) ACSS: (10)	Glucosa en plasma en ayunas	Control (diabéticos): 318 mg/dl Tratamiento (diabéticos): 271 mg/dl	-47 mg/dl (14,8 %)	Ácido clorogénico	< 0,05
13	Oliveira	2013	Brasil	Artículo en revista	Estudio preclínico experimental controlado y aleatorizado	Ratas Wistar	32 (4 grupos de 8)	Adultas	200-250 g	Machos	60 mg/kg/pc de STZ	> 220 mg/dl de glucemia	G1: ratas sanas no tratadas G2: ratas diabéticas no tratadas	G3: ratas sanas tratadas con EARTSS (0,76 g/kg/pc) G4: ratas diabéticas tratadas con EARTSS (0,76 g/kg/pc)	Smallanthus sonchifolius (raíces tuberosas)	No especificado	Extracto acuoso	Concentración de fructanos: (760)	Sonda	30 días	760	Glucemia	Control (diabéticos): 373,51 ± 45,05 mg/dl Tratamiento (diabéticos): 230,22 ± 18,80 mg/dl	-143,29 mg/dl (38,4 %)	Fructanos	< 0,05
14	Zambrana	2018	Bolivia	Artículo en revista	Estudio preclínico experimental controlado	Ratas Wistar y Goto-Kakisaki	24 (4 grupos de 6)	No especificado	150-200 g	Machos	Por derivación de ratas Wistar intolerantes a la glucosa	No especificado	G1: ratas Wistar tratadas con agua destilada G2: ratas Goto-Kakisaki tratadas con agua destilada	G3: ratas Wistar tratadas con EHLM (1000 mg/kg/pc) G4: ratas Goto-Kakisaki tratadas con EHLM (1000 mg/kg/pc)	Lupinus mutabilis (semillas)	200 g de semillas	Extracto hidroetanólico 70 %	1000	Oral	21 días	1000	Glucosa en ayunas	Control (diabéticos): 10 mmol/L Tratamiento (diabéticos): 8 mmol/L	-2 mmol/L (20 %)	Alcaloides	< 0,0001
15	Ezzat	2021	Egipto	Artículo en revista	Estudio preclínico experimental controlado con fármaco antidiabético	Ratas Wistar	30 (5 grupos de 6)	28-30 semanas	200-250	Machos	55 mg/kg/pc de STZ	> 250 mg/dl de glucosa en suero	G1: ratas sanas no tratadas G2: ratas diabéticas no tratadas G3: ratas diabéticas con tratamiento estándar de glicazida	Grupo 4: ratas diabéticas tratadas con FAEPP (50 mg/kg/pc) Grupo 5: ratas diabéticas tratadas con FAEPP (100 mg/kg/pc)	Physalis peruviana	2 kg	Extracto etanólico 70 % (Fracción de acetato de etilo)	50, 100	Oral	2 semanas	100	Glucosa en suero	Control (diabéticos): 388 mg/dl Tratamiento (diabéticos): 147 mg/dl	-241 mg/dl (62,1 %)	Ácido gálico	< 0,05
16	Dos Santos	2017	Brasil	Artículo en revista	Estudio preclínico experimental controlado y aleatorizado	Ratas Wistar	40 (4 grupos de 10)	60 días	No especificado	Machos	40 mg/kg/pc de STZ	> 250 mg/dl de glucemia	G1: ratas sanas tratadas con solución salina (1 ml - 0,9 %) G2: ratas diabéticas tratadas con solución salina (1 ml - 0,9 %)	G3: ratas sanas tratadas con EHHSS (100 mg/kg/pc) G4: ratas diabéticas tratadas con EHHSS (100 mg/kg/pc)	Smallanthus sonchifolius (hojas)	No especificado	Extracto hidroetanólico 70 %	100	Oral	30 días	100	Glucemia	Control (diabéticos): 300 mg/dl Tratamiento (diabéticos): 105 mg/dl	-195 mg/dl (65 %)	Ácidos fenólicos y flavonoides	< 0,001

## Sheet: Tabla S5
Tabla suplementaria 5. Formulario de extracción de datos de los ensayos clínicos incluidos. .
N. °	Primer autor	Año de publicación	País	Tipo de documento	Diseño del estudio	Población	Muestra	Edad	Peso	Talla	IMC	Circunferencia de cintura	Sexo	Criterio de inclusión	Tratamiento farmacológico	Grupo experimental	Cultivo	Cantidad	Preparación	Dosis	Vía de administración	Duración	Efecto hipoglucemiante
																							Indicador estimado	Grupos comparados	Tamaño del efecto	Componente bioactivo	P-valor
1	Fornasini	2019	Ecuador	Artículo en revista	Ensayo clínico cuasiexperimental cruzado	Diabéticos	(n = 51)	64.1 ± 11.1 años	70.5 ± 13.6 kg	1.52 ± 0.09 m	30.3 ± 4.5 kg/m²	-	M: 19/51 F: 32/51	A1C ≤ 10 %	Tratamiento antidiabético oral prescrito	Diabéticos (A1C ≤ 8 %): (38/51)	Lupinus mutabilis (granos)	No especificado	Deshidratación	10 y 20 g	Oral	28 semanas	Hemoglobina glicosilada	Tratamiento (Pre) (diabéticos): 6,5 ± 0,6 % Tratamiento (Post) (diabéticos): 6,3 ± 0,7 %	-0,2 % (3 %)	Hidrolizados	< 0,050
2	Baldeón	2012	Ecuador	Artículo en revista	ECA de fase II	Diabéticos	(n = 30)	61.13 ± 10.39 años	70.2 ± 14.7 kg	1.5 ± 0.1 m	31.2 ± 5.5 kg/m²	105.5 ± 25.3 cm	M: 4/30 F: 26/30	Glucemia > 110 mg/dl	Metformina (500-1000 mg/día)	Diabéticos: (Lupinus mutabilis cocido - 20/30)	Lupinus mutabilis (alcaloides)	No especificado	Molienda y encapsulación	2,5 mg/kg/pc	Oral	No especificado	Glucosa en sangre	Tratamiento (Pre) (diabéticos): 114,4 ± 27,2 mg/dl Tratamiento (Post) (diabéticos): 98,1 ± 21,6 mg/dl	-16,3 mg/dl (14,2%)	Alcaloides	0
3	Fornasini	2012	Ecuador	Artículo en revista	ECA de fase II controlado con placebo	Normoglucémicos Disglucémicos	Normoglucémicos: (n = 21) Disglucémicos: (n = 24)	Normoglucémicos: 22,8 ± 1,41 años Disglucémicos: 57,1 ± 1,84 años	Normoglucémicos: 66,5 ± 2,4 kg Disglucémicos: 81,1 ± 8,7 kg	Normoglucémicos: 1,72 ± 0,01 m Disglucémicos: 1,55 ± 0,01 m	Normoglucémicos: 22,3 ± 0,28 kg/m² Disglucémicos: 33,8 ± 3,25 kg/m²	Normoglucémicos: 77,25 ± 2,47 cm Disglucémicos: 104,6 ± 9,33 cm	M: 22/45 F: 23/45	Glucemia > 100 mg/dl	-	Disglucémicos: (Lupinus mutabilis - 12/17)	Lupinus mutabilis	No especificado	Molienda y encapsulación	3,1 mg/kg/pc	Oral	No especificado	Glucosa en sangre	Tratamiento (Pre) (disglucémicos): 114,2 ± 11,6 mg/dl Tratamiento (Post) (disglucémicos): 105,4 ± 5,6 mg/dl	-8,8 mg/dl (7,7 %)	Alcaloides	0

## Sheet: Abreviaturas
	3,5-di-O-CQA	Ácido 3,5-di-O-cafeilquínico
	4,5-di-O-CQA	Ácido 4,5-di-O-cafeilquínico
	A1C	Hemoglobina glicosilada
	ACSS	Ácido clorogénico de Smallanthus sonchifolius
	Amaranthus caudatus	Kiwicha
	Amaranthus spinosus	Hierba atacú del Perú
	Amaranthus viridis	Bledo verde
	Anacardium occidentale L.	Anacardo
	BFSSAO	Bebida funcional de Smallanthus sonchifolius y Anacardium occidentale L.
	CCC	Cañihua “Cupi"
	Chenopodium pallidicaule	Cañihua
	Chenopodium quinoa	Quinua
	CMC	Carboximetilcelulosa
	CMC Na	Carboximetilcelulosa sódica
	CO97216-1P/P	Clon de mejoramiento de la papa Colorado
	CT	Crema tópica
	CTN	Crema tópica de nebacetina
	DIKTNKPVIF	Decapéptido derivado de hidrolizado de proteína de papa generado por alcalasa
	DPP-IV	Dipeptidil peptidasa-IV
	EAESS	Extracto de acetato de etilo de Smallanthus sonchifolius
	EAMO	Extracto acuoso de Moringa oleifera
	EARTSS	Extracto acuoso de raíces tuberosas de Smallanthus sonchifolius
	EASS	Extracto acuoso de Smallanthus sonchifolius
	EBSS	Extracto de butanol de Smallanthus sonchifolius
	ECA	Ensayo clínico aleatorizado
	ECSS	Extracto de cloroformo de Smallanthus sonchifolius
	ECU44	Muestra 44 de Ecuador de Smallanthus sonchifolius
	EEHSS	Extracto etanólico de hojas de Smallanthus sonchifolius
	EESS	Extracto etanólico de Smallanthus sonchifolius
	EHAC	Extracto hidroetanólico de Amaranthus caudatus
	EHHSS	Extracto hidroetanólico de hojas de Smallanthus sonchifolius
	EHLM	Extracto hidroetanólico de Lupinus mutabilis
	EHSTBC	Extracto hidroetanólico de Solanum tuberosum(Blue Congo)
	EMAC	Extracto metanólico de Amaranthus caudatus
	EMAS	Extracto metanólico de Amaranthus spinosus
	EMAV	Extracto metanólico de Amaranthus viridis
	EMSS	Extracto metanólico de Smallanthus sonchifolius
	FAEPP	Fracción de acetato de etilo de Physalis peruviana
	FBPP	Fracción de butanol de Physalis peruviana
	FH	Fracción hidrofílica
	FL	Fracción lipofílica
	FOS	Fructooligosacáridos
	G	Grupo
	HPPA	Hidrolizado de proteína de papa generado por alcalasa
	IC50	Concentración inhibitoria del 50 %
	Lepidium meyenii	Maca
	LN2	Nitrógeno líquido
	Lupinus mutabilis	Tarwi
	mg/kg/pc	Miligramos por kiogramo de peso corporal
	Moringa oleifera	Moringa
	NaCl	Cloruro de sodio
	p/p	Peso total de la formulación
	PCST	Polvo de cáscara de Solanum tuberosum
	Physalis peruviana	Aguaymanto
	Pouteria lucuma	Lúcuma
	PSCQ	Polvo de semillas de Chenopodium quinoa
	QPE90	Polisacárido de quinua con etanol al 90 %
	QSI	Quinua “Salcedo INIA”
	Smallanthus sonchifolius	Yacón
	Solanum tuberosum	Papa
	STZ	Estreptozocina
	Zea mays L.	Maíz morado
